# Supplementary material for: Human Adenovirus Type 26 Induced IL-6 Gene Expression in an αvβ3 Integrin- and NF-κB-Dependent Manner
Source: Viruses. 2022 Mar 24;14(4):672. doi: 10.3390/v14040672 (PMC9028149; doi:10.3390/v14040672)
Supplement: Supplementary file 1 [file viruses-14-00672-s001.zip]

Archive with 1 entries (1 files):
- viruses-1614626-supplementary.pdf
